# Supplementary material for: Prognosis and therapeutic benefits prediction based on NK cell marker genes through single-cell RNA-seq with integrated bulk RNA-seq analysis for hepatocellular carcinoma
Source: Front Oncol. 2023 Jul 24;13:1208165. doi: 10.3389/fonc.2023.1208165 (PMC10406383; doi:10.3389/fonc.2023.1208165)
Supplement: Supplementary file 5 [file DataSheet_1.xlsx]

## Sheet: Sheet1
Datasets			link
CNP0000650	https://db.cngb.org/cnsa
TCGA-LIHC	https://portal.gdc.cancer.gov/projects/TCGA-LIHC
ICGC	https://dcc.icgc.org/projects/LIRI-JP
GSE14520	https://www.ncbi.nlm.nih.gov/geo/query/acc.cgi?acc=GSE14520
GSE109211	https://www.ncbi.nlm.nih.gov/geo/query/acc.cgi?acc=GSE109211
GSE104580	https://www.ncbi.nlm.nih.gov/geo/query/acc.cgi?acc=GSE104580
GSE91061	https://www.ncbi.nlm.nih.gov/geo/query/acc.cgi?acc=GSE91061
